# Supplementary material for: Inositol polyphosphates regulate and predict yeast pseudohyphal growth phenotypes
Source: PLoS Genet. 2018 Jun 25;14(6):e1007493. doi: 10.1371/journal.pgen.1007493 (PMC6034902; doi:10.1371/journal.pgen.1007493)
Supplement: S1 Dataset — (XLSX) [file pgen.1007493.s012.xlsx]

## Sheet: Datasets
Figure 2		Figure 2		Figure 2		Figure 2		Figure 3		Figure 3		Figure 4		Figure 4		Figure 4/5		Figure 5		Figure 5		Figure 5		Figure 5		Figure 6		Figure 6		Figure 7		Figure 7		Figure 7
Wild type S1278b		Wild type BY4743		vip1D/D		kcs1D/D		vip1-D487A/D487A		vip1-H548A/H548A		ddp1D/D		vip1-H548A/H548A ddp1D/D		siw14D/D		Wild type S1278b		VIP1 OE		KCS1 OE		siw14D/D VIP1 OE		Wild type S1278b		KCS1 OE		snf1D/D		fus3D/D		kss1D/D
Low N		Low N		Low N		Low N		Low N		Low N		Low N		Low N		Low N		Low N		Low N		Low N		Low N		Normal N		Normal N		Low N		Low N		Low N
%CPM shown beginning with fraction 14		%CPM shown beginning with fraction 3		%CPM shown beginning with fraction 2		%CPM shown beginning with fraction 3		%CPM shown beginning with fraction 3		%CPM shown beginning with fraction 3		%CPM shown beginning with fraction 2		%CPM shown beginning with fraction 2		%CPM shown beginning with fraction 2		%CPM shown beginning with fraction 16		%CPM shown beginning with fraction 3		%CPM shown beginning with fraction 3		%CPM shown beginning with fraction 2		%CPM shown beginning with fraction 18		%CPM shown beginning with fraction 18		%CPM shown beginning with fraction 5		%CPM shown beginning with fraction 4		%CPM shown beginning with fraction 6
0.0190335		0.00161291		0.00168622		0.00096013		22.6878		19.3322		0.0739333		0.0819888		0.00144759		0.0491379		17.9153		42.4652		0.0515257		0.153788		0.0249952		0.00134931		0.00212213		30.7469
0.0178321		31.2946		25.6421		39.6426		65.5519		69.1497		85.0598		84.1441		21.9774		0.0530172		70.8245		40.2396		75.0735		0.110192		0.0258849		25.9838		17.3494		59.5077
0.0168899		59.0616		62.3212		53.5027		2.0651		1.72138		8.3434		8.59393		69.7346		0.0517241		1.59868		11.8475		10.1006		0.105889		0.0182805		46.2774		74.8174		1.21812
0.0168663		1.54494		1.4454		1.26584		0.485097		0.556428		0.552761		0.277443		0.665353		0.0387931		0.278096		1.48043		0.275114		0.106658		0.014277		1.98298		0.573239		0.465594
0.0189864		0.376796		0.511553		0.180144		0.366396		0.413576		0.458685		0.169621		0.442211		0.0387931		0.179055		0.0884222		0.117369		0.136167		0.0113653		0.846098		0.368711		0.368536
0.0261711		0.267318		0.312465		0.117664		0.215126		0.256937		0.256242		0.145263		0.377861		0.0366379		0.124127		0.0139754		0.0972187		0.146411		0.014277		0.651308		0.22471		0.173692
0.0262182		0.132463		0.153903		0.103838		0.100146		0.111166		0.103202		0.133096		0.26574		0.0318966		0.132577		0.00187694		0.114765		0.181605		0.013266		0.273631		0.162669		0.127748
0.0298694		0.0878292		0.156248		0.0992775		0.087537		0.103887		0.0808621		0.129004		0.143312		0.0327586		0.206022		0.00238028		0.166854		0.206298		0.0124572		0.179273		0.0810576		0.128435
0.0394333		0.0819068		0.194488		0.120305		1.51724		1.80813		0.102281		0.22492		0.092222		0.0228448		2.09692		0.00526088		0.521352		0.248102		0.0104756		0.156045		0.0730406		1.68226
0.0426379		0.771286		1.79406		0.338952		2.25441		2.80791		1.75372		0.838684		1.45818		0.0293103		1.63597		0.000512443		2.84733		0.253224		0.0104352		1.2418		1.42647		1.23116
0.0453233		1.21686		1.78723		0.834334		0.565307		0.47542		1.2273		3.39324		2.49634		0.0280172		0.225432		0.00188906		7.78182		0.246258		0.0101116		2.58335		1.98729		0.266053
0.0507648		0.234833		0.51107		0.463098		0.0390263		0.0470553		0.163558		0.0360162		0.51909		0.0306034		0.0503456		0.000694375		0.560024		0.227662		0.0129829		1.1219		0.276059		0.0377255
0.0497283		0.0327381		0.0786805		0.0782516		0.0217516		0.0303323		0.00984266		0.0100106		0.0436594		0.024569		0.0372263		0.000239544		0.010098		0.21091		0.00994987		0.154785		0.0357294		0.0209522
0.0473963		0.0173892		0.0435272		0.0570077		0.0194372		0.026288		0.00769509		0.0079648		0.0177185		0.0232759		0.0314185		0.00163436		0.00913847		0.180889		0.00970723		0.054936		0.0249801		0.0163192
0.0430384		0.0179941		0.0384972		0.0454862		0.0221589		0.0283805		0.00548993		0.00706067		0.0180273		0.0224138		0.0308482		0.00105218		0.00586385		0.155531		0.0112035		0.0578756		0.024564		0.016405
0.0444517		0.0240677		0.0423269		0.0622654		0.0182337		0.0225074		0.00456014		0.00562019		0.0149391		0.0331897		0.0306013		6.97408e-05		0.0105092		0.194824		0.00841315		9.4596		0.0226777		0.0157186
0.0350528		0.0295627		0.0460137		0.0466863		0.019178		0.0187093		0.0031857		0.00597265		0.0117351		0.0301724		0.033155		0.000748955		0.00493477		0.117211		0.00792787		0.0703567		0.0189743		0.0231401
0.0295406		0.0174648		0.0471569		0.0463263		0.0213813		0.0207666		0.00223122		0.00668523		0.0094769		0.0198276		0.0326296		0.00345975		0.00446262		0.101996		0.00675349		0.0865483		0.0158813		0.0352803
0.0270662		0.0178681		0.0569026		0.0551835		0.0271773		0.0216107		0.00189386		0.00658562		0.0093997		0.0202586		0.0352855		0.0086994		0.00418847		0.0913414		0.00715789		0.109631		0.0163945		0.058725
0.0245221		0.0216231		0.0719654		0.066561		0.033491		0.0243538		0.00275783		0.00908348		0.009419		0.0181034		0.0457052		0.0163769		0.00667108		0.0781244		0.00772567		0.125389		0.0163113		0.0848715
0.0216247		0.0249497		0.0897421		0.080987		0.0348611		0.026992		0.00256035		0.00986502		0.0117544		0.0168103		0.061422		0.0269298		0.00830078		0.0733095		0.0164203		0.162688		0.0176289		0.10098
0.0191749		0.0333177		0.0981732		0.0927246		0.0400454		0.0295593		0.00260149		0.0116966		0.0126037		0.0258621		0.0708342		0.0398106		0.0100066		0.0663936		0.0162181		0.19382		0.0195569		0.120242
0.0177379		0.0387865		0.114435		0.100358		0.0475441		0.0368742		0.00302936		0.0132213		0.0151129		0.0193966		0.0876455		0.0573307		0.0101589		0.0620382		0.00938371		0.213771		0.0200285		0.154003
0.0176437		0.0458934		0.131383		0.114328		0.0457296		0.0351334		0.00417341		0.0151982		0.017043		0.0211207		0.118583		0.0685741		0.0134336		0.0597329		0.00760435		0.274297		0.0232191		0.146582
0.0154765		0.0525719		0.132383		0.109551		0.0397121		0.0336212		0.00375377		0.0157652		0.0181239		0.0193966		0.126696		0.0753063		0.0103569		0.0557371		0.00829183		0.28938		0.022914		0.146238
0.0143458		0.0579399		0.125581		0.111136		0.0375644		0.0302099		0.0041405		0.0139416		0.0194942		0.0206897		0.124201		0.08262		0.0104179		0.0527663		0.0148431		0.308897		0.0237185		0.154303
0.0139689		0.0554449		0.121323		0.104559		0.0374348		0.0290845		0.00368795		0.0137041		0.0167728		0.0280172		0.131965		0.0876413		0.0077677		0.0505625		0.00869623		0.29362		0.0224424		0.137616
0.0166072		0.0495981		0.105175		0.104079		0.0353981		0.0313001		0.00350693		0.0131984		0.0153445		0.0198276		0.135073		0.0856946		0.00592478		0.0484631		0.00606601		0.270971		0.0225118		0.127835
0.0127204		0.0478088		0.108062		0.29817		0.0297139		0.0284691		0.0040829		0.0130298		0.0144566		0.0224138		0.12747		0.0747605		0.00523939		0.0454402		0.0100308		0.258683		0.0214299		0.102268
0.0111657		0.0410799		0.08254		0.0999745		0.0264367		0.0254974		0.00288981		0.0101182		0.0132599		0.0232759		0.108704		0.0686112		0.00426462		0.04416		0.0794324		0.211602		0.0185033		0.0882399
0.0113777		0.0362664		0.0731372		0.0678332		0.0271958		0.0242841		0.00222299		0.0095665		0.0121405		0.0189655		0.0943587		0.0622254		0.00452354		0.0535855		0.0550858		0.177243		0.0170186		0.0753696
0.0188922		0.0278238		0.064849		0.0612323		0.0239927		0.0216817		0.00232996		0.00828692		0.0108666		0.0232759		0.0843919		0.0504354		0.00371631		0.0639347		0.0198172		0.147221		0.0172689		0.0621355
0.0156885		0.0255556		0.0570467		0.0567437		0.025585		0.0191848		0.00182804		0.00728318		0.00959271		0.0232759		0.0720898		0.0441588		0.00304616		0.0413414		0.00873667		0.134595		0.0150075		0.0560224
0.00930475		0.0220022		0.0521023		0.0498548		0.021308		0.0179363		0.00172107		0.0071376		0.00895577		0.0211207		0.0606632		0.0388463		0.00324416		0.0425201		0.00655129		0.11238		0.0137176		0.0470567
0.00923408		0.0205152		0.0457004		0.0421017		0.0224374		0.0181122		0.00215717		0.00666255		0.00772049		0.0232759		0.0556725		0.0338978		0.00293954		0.0402149		0.00780655		0.0954171		0.0133153		0.0420591
0.00904563		0.0201876		0.0430139		0.0475985		0.0192157		0.017655		0.00252777		0.0070763		0.00866625		0.0224138		0.0479093		0.0324416		0.00307662		0.0394464		0.00744259		0.0801892		0.0129963		0.0381116
0.0109066		0.020364		0.0389556		0.0418617		0.0179752		0.0136458		0.00175398		0.00463943		0.00745027		0.025		0.0411961		0.0295307		0.00383816		0.0424187		0.0307781		0.0708405		0.013995		0.0348521
0.00921052		0.0161543		0.0349258		0.0394133		0.0164014		0.0135931		0.00130143		0.0045245		0.0063694		0.0267241		0.0373436		0.0289856		0.00394477		0.033299		0.0408089		0.0634675		0.0126912		0.0300261
0.00749091		0.0148186		0.0336969		0.037181		0.0179382		0.016723		0.00113687		0.00467774		0.0063308		0.0219828		0.0318422		0.0232183		0.00327462		0.0323769		0.0207069		0.0532995		0.010888		0.0284603
0.0174562		0.0162299		0.0324394		0.0730909		0.0184381		0.0133997		0.00101344		0.00460112		0.00760468		0.0176724		0.0384965		0.0242735		0.00251308		0.0307893		0.0215173		0.0680937		0.00998649		0.0289107
0.0172206		0.01986		0.0327537		0.172273		0.0149943		0.0103225		0.00172107		0.00471605		0.00698704		0.0215517		0.0268224		0.0227817		0.00222369		0.0309937		0.00817051		0.0664552		0.0145503		0.0226476
0.00939897		0.0119708		0.0259228		0.0449351		0.0123096		0.00975979		0.00318602		0.00575075		0.00579037		0.0396552		0.0242249		0.0169053		0.00447785		0.0273053		0.00501457		0.0361421		0.0104719		0.0211676
0.00770292		0.013735		0.0252075		0.0316603		0.0138278		0.0133469		0.00119446		0.00364335		0.00559736		0.212086		0.0228088		0.0147039		0.00124892		0.0278693		0.00456973		0.0283354		0.00944555		0.0189798
0.00734957		0.0580417		0.0238928		0.0295		0.0248259		0.0204332		0.000840651		0.00314531		0.0062922		0.540552		0.0226921		0.0133576		0.00140123		0.0261265		0.00408445		0.0286727		0.0130523		0.0265728
0.00678422		0.017491		0.0317534		0.0256355		0.0137908		0.00891576		0.00107104		0.00303038		0.011793		0.393569		0.0242249		0.0166324		0.00932124		0.0331453		0.0116484		0.057251		0.0156599		0.0172424
0.00701979		0.00937506		0.0250646		0.0267636		0.00988406		0.00828274		0.00568741		0.00756637		0.00652381		0.197862		0.0176868		0.016505		0.00932124		0.151486		0.151183		0.0320961		0.00818337		0.0133601
0.0063131		0.00869461		0.0212063		0.0230191		0.0104025		0.00820726		0.00109573		0.00334453		0.00507622		0.105603		0.014637		0.00828168		0.00268062		1		1		0.0210106		0.00762857		0.0120732
0.00751447		0.0111896		0.0188628		0.0214829		0.010995		0.00815965		0.000766597		0.00218754		0.00501832		0.0538793		0.0144327		0.00966437		0.00100523		0.3458		0.753084		0.0188421		0.00746213		0.0129526
0.0229448		0.0180959		0.0180625		0.0209548		0.0108098		0.0123446		0.000429239		0.00254766		0.00569386		0.0409483		0.0181538		0.0101738		0.000700616		0.0839138		0.33545		0.0167218		0.0114157		0.0130384
0.417856		0.00945066		0.0195487		0.0205708		0.00912493		0.00881026		0.00180368		0.00312233		0.00546225		0.0362069		0.0132069		0.00560728		0.00166016		0.0446717		0.139536		0.021878		0.00822498		0.0117729
1		0.0231614		0.0187199		0.0240993		0.0193639		0.0077728		0.00235497		0.00372764		0.00480601		0.0310345		0.0144181		0.00880929		0.00278723		0.0345807		0.0551667		0.0173		0.00970909		0.0174783
0.341225		0.0410295		0.0236939		0.0973591		0.023178		0.0247941		0.000914705		0.00250169		0.00920669		0.0478448		0.0351407		0.0235822		0.000746308		0.0303283		0.030495		0.020866		0.0240652		0.0174354
0.0972207		0.0151221		0.0399262		0.0696584		0.00986554		0.0136107		0.00674062		0.00929066		0.00992083		0.075		0.0163443		0.0106286		0.00508708		0.0238735		0.0207894		0.0794664		0.0111937		0.0115369
0.0427331		0.00763614		0.0230926		0.0262365		0.00756965		0.00708703		0.00655137		0.00601126		0.00621499		0.0698276		0.0109742		0.00631681		0.00680816		0.0252044		0.0235798		0.032819		0.0076147		0.00919897
0.0200945		0.00877021		0.017148		0.0194666		0.0067735		0.00487075		0.00141696		0.00200365		0.00497972		0.0461207		0.00893126		0.00497051		0.000852924		0.024897		0.0370479		0.0112763		0.00721246		0.00804071
0.0181393		0.00756053		0.0161191		0.0187945		0.00562555		0.00618955		0.00109573		0.00246338		0.00441998		0.037931		0.00742822		0.00386073		0.000365539		0.0222337		0.0624071		0.0064092		0.0066854		0.00752593
0.0208718		0.00645165		0.0154332		0.0168263		0.0041621		0.00509934		0.00570386		0.00606459		0.00584827		0.0237069		0.00764711		0.00362421		1.52308e-05		0.0343748		0.039717		0.00380697		0.00678249		0.00816941
0.0727702		0.00763614		0.0141471		0.0157701		0.00444057		0.00423773		0.000725455		0.00150561		0.00449719		0.0228448		0.0058814		0.00306022		0.000228462		0.0419054		0.0402427		0.00250585		0.00675475		0.00505842
0.0642428		0.00602322		0.00934564		0.014858		0.00377403		0.00524001		0.000717227		0.0010229		0.00432347		0.0331897		0.00718131		0.00185874		0.000594001		0.025103		0.0145196		0.00245766		0.00639413		0.00806216
0.0337327		0.0071321		0.0152045		0.0213639		0.0133279		0.0305257		0.00146633		0.00191937		0.00407256		0.0474138		0.0376361		0.0227992		0.000213231		0.0230528		0.0103947		0.0073248		0.00712924		0.0848733
0.0322251		0.0636617		0.0430139		0.166802		0.243461		0.57934		0.00441203		0.0037353		0.00719936		0.0814655		0.761231		0.586828		0.00332031		0.0207998		0.00829183		0.157583		0.0298635		0.754277
0.0195046		1.44571		0.807179		0.559793		1.36335		1.03767		0.110249		0.102746		0.0815886		0.0637931		0.993718		1.05245		0.0993992		0.0217726		0.0130638		1.8085		0.609514		0.46359
0.0148405		1.70973		1.36388		0.21169		0.461504		0.259962		0.508095		0.439253		0.587316		0.0392241		0.199184		0.243061		0.858388		0.0182378		0.0246312		1.24163		0.929646		0.121016
0.0119949		0.430791		0.374837		0.0651468		0.0920014		0.0615614		0.0871841		0.0704959		0.204213		0.037069		0.0485081		0.0527634		0.2055		0.0178798		0.0202233		0.32206		0.235411		0.0439903
0.0085745		0.111649		0.106035		0.0330294		0.0352692		0.0258484		0.0199229		0.0165004		0.06111		0.0262931		0.023863		0.022217		0.0396165		0.0176738		0.0116079		0.0939252		0.0634303		0.0215322
0.00810338		0.0501535		0.0488728		0.0245563		0.0185862		0.0152101		0.00813152		0.00755105		0.023085		0.0185345		0.0143159		0.017887		0.0142414		0.0177768		0.00829183		0.0413485		0.0308483		0.0158268
0.0100633		0.0321333		0.0327252		0.0195636		0.0118096		0.0115526		0.00501269		0.00447086		0.0132028		0.0185345		0.0114704		0.010919		0.00784446		0.0207998		0.00679555		0.0238075		0.0191691		0.0105932
0.0155001		0.0252018		0.0248943		0.0197076		0.00888423		0.0244241		0.0104848		0.00985736		0.00920669		0.0232759		0.0342506		0.00840831		0.00534662		0.0344778		0.00586381		0.0163864		0.0150635		0.0151833
0.0107888		0.023237		0.0229508		0.0238362		0.0172902		0.0572364		0.16255		0.146605		0.00920669		0.0133621		0.0686617		0.0224535		0.00578831		0.0430334		0.00501457		0.0557572		0.0164921		0.0395504
0.00758514		0.039972		0.0257231		0.0247963		0.161751		0.0494467		0.583685		0.48401		0.0192827		0.0228448		0.0557029		0.0598777		0.0258631		0.020185		0.00416533		0.106936		0.0381301		0.0288678
0.00671826		0.0487422		0.145248		0.0190355		0.366408		0.0531218		0.105262		0.0892685		0.0967987		0.0181034		0.03902		0.119552		0.143799		0.0158296		0.00465061		0.0730591		0.0413208		0.0400008
0.00488087		0.0328893		0.340171		0.0165872		0.160863		0.0239317		0.0266131		0.0288445		0.251253		0.0193966		0.0526093		0.153246		0.307703		0.0162399		0.00351828		0.0877569		0.0710317		0.0395504
0.00511643		0.0382079		0.195265		0.01457		0.0524521		0.0112186		0.0112253		0.011612		0.143896		0.0228448		0.0230721		0.0601142		0.101029		0.017162		0.00376092		0.0515647		0.0517511		0.0158482
0.00499394		0.0284034		0.0860576		0.01481		0.0231232		0.00618955		0.00615641		0.0063251		0.0540651		0.0142241		0.00998192		0.0217985		0.0313766		0.0160862		0.00327564		0.0207234		0.0241629		0.00806216
0.00469242		0.0161805		0.0427281		0.0129138		0.0138463		0.0142606		0.00395125		0.00394984		0.0254398		0.0176724		0.00534148		0.0107734		0.0150029		0.0150105		0.00327564		0.0131577		0.0133991		0.00641058
0.00417418		0.0111654		0.0294385		0.0132018		0.00777332		0.0052576		0.00280753		0.00299207		0.0163682				0.00506422		0.00657079		0.00802723				0.00351828		0.00429079		0.0100148		0.0034077
		0.00912304		0.0235224		0.0120256		0.0073845		0.0214524		0.00258536		0.00302272		0.0121412				0.00623163		0.0068255		0.00696108						9.6379e-05		0.00879421		0.00396537
		0.0085434		0.0188353		0.0126497		0.00877314		0.0410768		0.00761314		0.0187304		0.0151329				0.0336675		0.0244373		0.0413991						0.00554372		0.0110412		0.0163201
		0.0175666		0.0195212		0.0127457		0.00694013		0.017918		0.00898725		0.0340471		0.0362299				0.0434597		0.0453595		0.0960947						0.0361922		0.0389628		0.0282896
		0.0249004		0.0204644		0.0118576		0.00469979		0.00743801		0.0045766		0.011505		0.0258065				0.0176582		0.0225088		0.0307674						0.0285301		0.0510165		0.0149473
		0.0149205		0.0165775		0.0122417		0.00340372		0.00420256		0.00191888		0.00390387		0.0127589				0.00593977		0.0081536		0.0102357						0.00583286		0.0238022		0.00671086
		0.00975308		0.0157773		0.0116176		0.00462573		0.00321786		0.00084098		0.00185807		0.00824162				0.00367792		0.00848108		0.00604723						0.00072477		0.0119427		0.00370798
		0.00660286		0.01532		0.0106574		0.00231132		0.00225074		0.000495394		0.00120679		0.00602198				0.00237918		0.00731671		0.00226939						0.00534903		0.0096819		0.0020993
		0.00652726		0.0144626		0.0115696		0.00129298		0.00144188		0.000462481		0.0006781		0.00528854				0.000321037		0.00256828		0.000944309						0.0050599		0.00689401		0.00115468
		0.00619963		0.0116892		0.0103214		0.000225269		0.000650606		0.00033083		0.000210709		0.00611849				0.00167873		0.00118559		0.000670155						0.00703567		0.00604737		0.000489755
		0.00478834		0.0107746		0.0095773		0.000163551		0.000316511		0.000454253		0.000547844		0.00536574				0.000496148		0.000748955		0.000411231						0.00698748		0.00625543		0.000325312
		0.00546878		0.0108032				7.09751e-05		0.000228591		0.00023999		0.000256682		0.00480601				0.000466963		0.000160707		0.000243693						0.00771032		0.00571449		0.00013227
		0.0056452						0.00299638		0.000140671		0.000133023		2.68175e-05		0.00490251				0.000189704		0.00023348		9.13847e-05								0.00504873		0.000468306
										0.000193423		6.71972e-05		0.000157074		0.00490251				2.91852e-05		0.00132507		0.00038077								0.00477132		0.000775744
										5.27518e-05		9.73674e-05		0.000149412		0.00420767				0.000204296		0.000215287		0.000852924								0.0046881		0.000275264
												0.000212563		6.51283e-05		0.00447788				0.0013863												0.00449392
												0.00013028		0.000172398
